# Supplementary material for: Discovery of a Distinct Superfamily of Kunitz-Type Toxin (KTT) from Tarantulas
Source: PLoS One. 2008 Oct 15;3(10):e3414. doi: 10.1371/journal.pone.0003414 (PMC2561067; doi:10.1371/journal.pone.0003414)
Supplement: Text S1 — The txt file contains 48 cDNA sequences of Spider KTTs with FASTA format and can be downloaded as separated file named as spider_KTTs.fas.total_cDNA.fas. (0.02 MB TXT) [file pone.0003414.s013.txt]

>HWTX-XI
ATGGGAATAGCAAGAATTCTCAGTGCAGTGTTGTCCCTCAGCGTTCTTTTCGTGGTGACATTTCCTGCCCTTCTCTCAGCGGATCACCATGACGGAAGAATAGATACATGCCGTTTGCCCTCTGACCGTGGGAGATGCAAGGCATCCTTTGAACGTTGGTACTTCAATGGCAGAACATGCGCTAAGTTTATTTATGGAGGCTGCGGTGGCAACGGTAATAAGTTCCCAACTCAAGAGGCCTGCATGAAAAGATGTGCAAAAGCATAA
>HNTX-853
ACATGTGGAATCAGTTTTCTTCAGTTCCAGGAACTGTCTCGCTAGAGGAATCTTTGCGCTTCTCTGTCTTGAGATCCCAGCGGCTCCCCCCACTTACGCATCCTTCCCCAGGAAACCTTTGAAGGACTGAAGGCAGTGAAACAGGAAGCTATGGGAACTGCAAGATTTCTCAGGGCAGTGTTGTTGCTCAGCGTCCTTTTGATGGTGACATTTCCTGCACTTCTCTCGGCGGAGCACCATGACGGAAGAGTAGATATATGCCGTTTGCCCTCTGACTCTGGGGATTGCTTGAGGTTCTTTGAAATGTGGTACTTCGATGGCACAACTTGCACTAAGTTTGTTTATGGAGGCTACGGTGGCAACGATAATAGGTTCCCAACTGAAAAGGCCTGCATGAAAAGGTGTGCAAAAGCGTAACGGAACACAGACGGAGCATCATCGTCAACACCTACTTGAACGTAGCCCTGTTCAGCTGAGTTTTCGATGAAGTTGCGTCAAGACCTCAACATGGATGTTCTAAAGTAGTGTTCCTAATGTAATCTTAAATACATGTCTCAGTAATAAAGATTTATACAACGAAGAAAAAAAAAAAAAAAAAAAAAAAAAAAAAGAAAAAAAAAAAAAAAAAAAAAAAAAAAA
>HNTX-852
TGTGGAATCAGTTTTCTTCAGTTCCAGGAACTGTCTCGCTAGAGGAATCTTTGCGCTTCTCTGTCTTGAGATCCCAGCGGCTCCCCCCACATACGCATCCTTCCCCAGGAAACCTTTGAAGATATATGCCGTTTGCCCTCTGACTCTGGGGATTGCTTGAGGTTCTTTGAAATGTGGTACTTCGATGGCACAACTTGCACTAAGTTTGTTTATGGAGGCTACGGTGGCAACGATAATAGGTTCCCAACTGAAAAGGCCTGCATGAAAAGGTGTGCAAAAGCGTAACGGAACACAGACGGAGCATCATCGTCAGCACCTACTTGAACGTAGCCCTGTTCAGCTGAGTTTTCGATGAAGTTGCGTCAAGACCTCAACATGGATGTTCTAAAGTAGTGTTCCTAATGTAATCTTAAATACATGTCTCAGTAATAAAGATTTATACAAAAAAAAAAAAAAAAAAAAAAAAAAAAAA
>HNTX-853
GACATGTGGAATCAGTTTTCTTCAGTTCCAGGAACTGTCTCGCTAGAGGAATCTTTGCGCTTCTCTGTCTTGAGATCCCAGCGGCTCCCCCCACTTACGCATCCTTCCCCAGGAAACCTTTGAAGGACTGAAGGCAGTGAAACAGGAAGCTATGGGAACTGCAAGATTTCTCAGGGCAGTGTTGTTGCTCAGCGTCCTTTTGATGGTGACATTTCCTGCACTTCTCTCGGCGGAGCACCATGACGGAAGAGTAGATATATGCCGTTTGCCCTCTGACTCTGGGGATTGCTTGAGGTTCTTTGAAATGTGGTACTTCGATGGCACAACTTGCACTAAGTTTGTTTATGGAGGCTACGGTGGCAACGATAATAGGTTCCCAACTGAAAAGGCCTGCATGAAAAGGTGTGCAAAAGCGTAACGGAACACAGACGGAGCATCATCGTCAACACCTACTTGAACGTAGCCCTGTTCAGCTGAGTTTTCGATGAAGTTGCGTCAAGACCTCAACATGGATGTTCTAAAGTAGTGTTCCTAATGTAATCTTAAATACATGTCTCAGTAATAAAGATTTATACAACGAAGAAAAAAAAAAAAAAAAAAAAAAAAAAAAAGAAAAAAAAAAAAAAAAAAAAAAAAAAAA
>HNTX-0314931
ATGGGAACTGCAAGATTTCTCAGGGCAGTGTTGTTGCTCAGCGTCCTTTTGATGGTGACATTTCCCGCACTTCTCTCGGCGGAGCACCATGACGGAAGAGTAGATATATGCCGTTTGCCCTCTGACTCTGGGGATTGCTTGAGGTTCTTTGAAATGTGGTACTTCGATGGCACAACTTGCACTAAGTTTGTTTATGGAGGCTACGGTGGCAACGATAATAGGTTCCCAACTGAAAAGGCCTGCGTGAAAAGGTGTGCAAAAGCGTAACGGAACACAGACGGAGCATCATCGTCATCACCTACTTGACAATC
>HNTX-0314934
ATGGGAACTGCAAGATTTCTCAGGGCAGTGTTGTTGCTCAGCGTCCTTTTGATGGTGACATTTCCTGCACTTCTCTCGGCGGAGCACCATGACGGAAGAGTAGATATATGCCGTTTGCCCTCTGACTCTGGGGATTGCTTGAGGTTCTTTGAAGTGTGGTACTTCGATGGCACAACTTGCACTAAGTTTGTTTATGGAGGCTACGGTGGCAACGATAATAGGTTCCCAACTGAAAAGGCCTGCATGAAAAGGTGTGCAAAAGCGTAACGGAACACAGACGGAGCATCATCGTCATCACCTACTTGACAATC
>HNTX-0314961
ATGGGAACTGCAAGATTTCTCAGGGCAGTGTTGTTGCTCAGCGTCCTTTTGATGGTGACATTTCCTGCACTTCTCTCGGCGGAGCACCATGACGGAAGAGTAGATATATGCCGTTTGCCCTCTGACTCTGGGGAATGCTCGAGGTTCTTTGGAATGTGGTACTTCGATGGCACAACTTGCACTAAGTTTGTTTATGGAGGCTACGGTGGCAACGATAATAGGTTCCCAACTGAAAAGGCCTGCATGAAAAGGTGTGCAAAAGCGTAACGGAACACAGACGGAGCATCATCGTCATCACCTACTTGACAATC
>HNTX-0314968
ATGGGAACTGCAAGATTTCTCAGGGCAGTGTTGTTGCTCAGCGTCCTTTTGATGGTGACATTTCCTGCACTTCTCTCGGCGGAGCACCATGACGGAAGAGTAGATATATGCCGTTTGCCCTCTGACTCTGGGGATTGCTTGAGGTTCTTTGAAATGTGGTACTTCGATGGCACAACTTGCACTAAGTTTGTTTATGGAGGCTACGGTGGCAACGATAATAGGTTCCCAACTAAAAAGGCCTGCATGAAAAGGTGTGCAAAAGCGTAACGGAACACAGACGGAGCATCATCGTCATCACCTACTTGACAATC
>HNTX-0314974
ATGGGAACTGCAAGATTTCTCAGGGCAGTGTTGTTGCTCAGCGTCCTTTTGATGGTGACATTTCCTGCACTTCTCTCGGCGGAGCACCATGACGGAAGAGTAGGTATATGCCGTTTGCCCTCTGACTCTGGGGATTGCTTGAGGTTCTTTGAAATGTGGTACTTCGATGGCACAACTTGCACTAAGTTTGTTTATGGAGGCTACGGTGGCAACAATAATAGGTTCCCAACTGAAAAGGCCTGCATGAAAAGGTGTGCAAAAGCGTAACGGAACACAGACGGAGCATCATCGTCATCACCTACTTGACAATC
>HNTX-0314979
ATGGGAACTGCAAGATTTCTCAGGGCAGTGTTGTTGCTCAGCGTCCTTTTGATGGTGACATTTCCTGCACTTCTCTCGGCGGAGCACCATGACGGAAGAGTAGATATATGCCGTTTGCCCTCCGACTCTGGGGATTGCTTGAGGTTCTTTGAAATGTGGTACTTCGATGGCACAGCTTGCACTAAGTTTGTTTATGGAGGCTACGGTGGCAACGATAATAGGTTCCCAACTGAAAAGGCCTGCATGAAAAGGTGTGCAAAAGCGTAACAGAACACAGACGGAGCATCATCGTCATCACCTACTTGACAATC
>HNTX-03141007
ATGGGAACTGCAAGATTTCTCAGGGCAGTGTTGTTGCTCAGCGTCCTTTTGATGGTGACATTTCCTGCACTTCTCTCGGCGGAGCACCATGACGGAAGAGTAGATATATGCCGTTTGCCCTCTGGCTCTGGGGATTGCTTGAGGTTCTTTGAAATGTGGTACTTCGATGGCACAACTTGCACTAAGTTTGTTTATGGAGGCTACGGTGGCAACGATAATAGGTTCCCAACTGAAAAGGCCTGCATGAAAAGGTGTGCAAAAGCGTAACGGAACACAGACGGAGCATCATCGTCAACACCTACTTGAACGTAGCCCTGTTCAGCTGAGTTTTCGATGAAGTTGCGTCAAGACCTCAACATGGATGAATC
>HNTX-03141017
GGAGAGAGAGGGGGGTACTTGTGGAGGAAGTTTTCTTCAGATCCCGGTACTGTGTCGCCAGGAATCTTAGCGCTTATCTGTCCTGAGATACTACCGGCGACCCGACTTACGCATCCTTCCCCAGGAAACCTTTGAAGATACATGCCGGTTGCCCTCTGACCGTGGGAGATGCAAGGCATCCTTTGAACGTTGGTACTTCAATGGCAGAACATGCGCTAAGTTTATTTATGGAGGCTGCGGTGGCAACGGTAATAAGTTCCCAACTCAAGAGGCCTGCATGAAAAGATGTGGAAAAGCATAACGGAACACAGACAGAGCATTATCGTCAACACCTACTTGAACGCAGACCTGTTCACCAGGGGTTTCGATGAAGTTTCGTCAAGACCTCAACATGGATG
>HNTX-0109076
GACATGTGGAATCAGTTTTCTTCAGTTCCAGGAACTGTCTCGCTAGAGGAATCTTTGCGCTTCTCTGTCTTGAGATCCCAGCGGCTCCCCCCACATACGCATCCTTCCCCAGGAAACCTTTGAAGATATATGCCGTTTGCCCTCTGACTCTGGGGATTGCTTGAGGTTCTTTGAAATGTGGTACTTCGATGGCACAACTTGCACTAAGTTTGTTTATGGAGGCTACGGTGGCAACGATAATAGGTTCCCAACTGAAAAGGCCTGCATGAAAAGGTGTGCAAAAGCGTAACGGAACACAGACGGAGCATCATCGTCAGCACCTACTTGAACGTAGCCCTGTTCAGCTGAGTTTTCGATGAAGTTGCGTCAAGACCTCAACATGGATGTTCTAAAGTAGTGTTCCTAATGTAATCTTAAATACATGTCTCAGTAATAAAGATTTATACAAAAAAAAAAAAAAAAAAAAAAAAAAAAAA
>HWTX-XI-IS1
GAATCTTAGCGCTTGTCTGTCTTGAGATCCCAGCGGCTCCCCCCCACTTACGCATCCTTCCCCAGGAAACCTTTGAAGGACTGAAGGCAGTGAAACAGGAAGCTATGGGAACTGCAAGATTTCTCAGTGCAGTGTTGTTGCTCAGCGTCCTTTTAATGGTGACCTTTCCTGCACTTCTCTCGGCGGAGTACCATGACGGAAGAGTAGATATATGCAGTTTGCCCTCTGACTCTGGAGATTGCTTGAGGTTCTTTGAAATGTGGTACTTCGATGGCACAACTTGCACTAAGTTGTTTATGGAGGCTACGGTGGCAACGATAATAGGTTCCCAACTGAAAAGGCCTGCATGAAAAGGTGTGCAAAAGCGTAAAGGAACACAGACGGAGCATCATCGTCATCACCTACTTGAC
>HWTX-XI-IS2
GAATCTTCGCGCTTGTCTGTCTTGAGATCCCAGCGGCTCCCCCCCACTTACGCATCCTTCCCCAGGAAACCTTTGAAGGACTGAAGGCAGTGAAACAGGAAGCTATGGGAACTGCAAGATTTCTCAGTGCAGTGTTGTTGCTCAGCGTCCTTTTAATGGTGACCTTTCCTGCACTTCTCTCGGCGGAGTACCATGACGGAAGAGTAGATATATGCAGTTTGCCCTCTGACTCTGGAGATTGCTTGAGGTTCTTTGAAATGTGGTACTTCGATGGCACAACTTGCACTAAGTTTGTTTATGGAGGCTACGGTGGCAACGATAATAGGTTCCCAACTGAAAAGGCCTGCATGAAAAGGTGTGCAAAAGCGTAAAGGAACACAGACGGAGCATCATCGTCAACACCTACTTGAC
>HWTX-XI-IS3
GAATCTTAGCGCTTGTCTGTCTTGAGATCCCAGCGGCTCCCCCCCACTTACGCATCCTTCCCCGGGAAACCTTTGAAGAACTGAAGGCAGTGAAACAGGAAGCTACGGGAACTGCAAGATTTCTCAGTGCAGTGTTGTTGCTCAGCGTCCTTTTAATGGTGACCTTTCCTGCACTTCTCTCGGCGGAGTACCATGACGGAAGAGTAGATATATGCAGTTTGCCCTCTGACTCTGGAGATTGCTTGAGGTTCTTTGAAATGTGGTACTTCGATGGCACAACTTGCACTAAGTTTGTTTATGGAGGCTACGGTGGCAACGATAATAGGTTCCCAACTGAAAAGGCCTGCATGAAAAGGTGTGCAAAAGCGTAAAGGAACACAGACGGAGCATCATCGTCATCACCTACTTGAC
>HWTX-XI-IS4
GAATCTTCGCGCTTGTCTGTCCTGAGATACTAGCGGCGGCCCGACTTACGCATCCTTCCCCAGGAAACCTTTGAAGGACTGAAGGCAGTGAAACAGCAAGCTATGGGAATAGCAAGAATTCTCAGTGCAGTGTTGTTCCTCAGCGTTCTTTTCGTGGTGACATTTCCTGCCCTTCTCTTAGCGGATCACCATGACGGAAGAATAGATACATGCCGTTTGCCCTCTGACCGTGGGAGATGCAAGGCATCCTTTGAACGTTGGTACTTCAATGGCAGAACATGCGCTAAGTTTATTTATGGAGGCTGCGGTGGCAACGGTAATAAGTTCCCAACTGAAAAGGCCTGCATGAAAAGATGTGCAAAAGCATAACGGAACACAGACAGAGCATTATCGTCATCACCTACTTGAC
>HWTX-XI-IS5
GAATCTTAGCGCTTGTCTGTCCTGAGATACTAGCGGCGGCCCGACTTACGCATCCTTCCCCAGGAAACCTTTGAAGGACTGAAGGCAGTGAAACAGCAAGCTATGGGAATAGCAAGAATTCTCAGTGCAGTGTTGTTCCTCAGCGTTCTTTTCGTGGTGACATTTCCTGCCCTTCTCTCAGCGGATCACCATGACGGAAGAATAGATACATGCCGTTTGCCCTCTGACCGTGGGAGATGCAAGGCATCCTTTGAACGTTGGTACTTCAATGGCAGAACATGCGCTAAGTTTATTTATGGAGGCTGCGGTGGCAACGGTAATAAGTTCCCAACTCAAGAGGCCTGCATGAAAAGATGTGCAAAAGCATAACGGAACACAGACAGAGCGTTATCGTCAACACCTACTTGAC
>HWTX-XI-IS35
GAATCTTCGCGCTTATCTGTCTTGAGATCCCAGCGGCTCCCCCCCACTTACGCATCCTTCCCCAGGAAACCTTTGAAGGACTGAAGGCAGTGAAACAGCAAGCTATGGGAATAGCAAGAATTCTCAGTGCAGTGTTGTTCCTCAGCGTTCTTTTCGTGGTGACATTTCCTGCCCTTCTCTCAGCGGATCACCATGACGGAAGAATAGATACATGCCGTTTGCCCTCTGACCGTGGGAGATGCAAGGCATCCTTTGAACGTTGGTACTTCAATGGCAGAACATGCGCTAAGTTTATTTATGGAGGCTGCGGTGGCAACGGTAATAAGTTCCCAACTCAAGAGGCCTGCATGAAAAGATGTGCAAAAGCATAACGGAACACAGACAGAGCATTATCGTCATCACCTACTTGAC
>HWTX-XI-IS27
GAATCTTAGCGCTTGTCTGTCCTGAGATACTAGCGGCGGCCCGACTTACGCATCCTTCCCCAGGAAACCTTTGAAGGACTGAAGGCAGTGAAACAGCAAGCTATGGGAATAGCAAGAATTCTCAGTGCAGTGTTGTTCCTCAGCGTTCTTTTCGTGGTGACATTTCCTGCCCTTCTCTCAGCGGATCACCATGACGGAAGAATAGATACATGCCGTTTGCCCTCTGACCGTGGGAGATGCAAGGCATCCTTTGAATGTTGGTACTTCAATGGCAGAACATGCGCTAAGTTTATTTATGGAGGCTGCGGTGGCAACGGTAATAAGTTCCCAACTCAAGAGGCCTGCATGAAAAGATGTGCAAAAGCATAACGGAACACAGACAGAGCATTATCGTCAACACCTACTTGAC
>HWTX-XI-IS6
GAATCTTAGCGCTTATCTGTCTTGAGATCCCAGCGGCTCCCCCCCACTTACGCATCCTTCCCCAGGAAACCTTTGAAGAACTGAAGGCAGTGAAACAGGAAGCTATGGGAACTGCAAGATTTCTCAGTGCAGTGTTGTTGCTCAGCGTCCTTTTAATGGTGACCTTTCCTGCACTTCTCTCGGCGGAGTACCATGACGGAAGAGTAGATATATGCAGTTTGCCCTCTGACTCTGGAGATTGCTTGAGGTTCTTTGAAATGTGGTACTTCGATGGCACAACTTGCACTAAGTTTGTTTATGGAGGCTACGGTGGCAACGATAATAGGTTCCCAACTGAAAAGGCCTGCATGAAAAGGTGTGCAAAAGCATAAAGGAACACAGACGGAGCATCATCGTCATCACCTACTTGAC
>HWTX-XI-IS7
GAATCTTCGCGCTTATCTGTCTTGAGATCCCAGCGGCTCCCCCCCACTTACGCATCCTTCCCCAGGAAACCTTTGAAGGACTGAAGGCAGTGAAACAGGAAGCTATGGGAACTGCAAGATTTCTCAGTGCAGTGTTGTTGCTCAGCGTCCTTTTAATGGTGACCTTTCCTGCACTTCTCTCGGCGGAGTACCATGACGGAAGAGTAGATATATGCAGTTTGCCCTCTGACTCTGGAGATTGCTTGAGGTTCTTTGAAATGTGGTACTTCGATGGCACAACTTGCACTAAGTTTGTTTATGGAGGCTACGGTGGCAACGATAATAGGTTCCCAACTGAAAAGGCCTGCATGAAAAGGTGTGCAAAAGCGTAAAGGAACACAGACGGAGCATCATCGTCATCACCTACTTGAC
>HWTX-XI-IS8
GAATCTTCGCGCTTATCTGTCTTGAGATCCCAGCGGCTCCCCCCCACTTACGCATCCTTCCTCAGGAAACCTTTGAAGGACTGAAGGCAGTGAAACAGGAAGCTATGGGAACTGCAAGATTTCTCAGTGCAGTGTTGTTGCTCAGCGTCCTTTTAATGGTGACCTTTCCTGCACTTCTCTCGGCGGAGTACCATGACGGAAGAGCAGATATATGCAGTTTGCCCTCTGACTCTGGAGATTGCTTGAGGTTCTTTGAAATGTGGTACTTCGATGGCACAACTTGCACTAAGTTTGTTTATGGAGGCTACGGTGGCAACGATAATAGGTTCCCAACTGAAAAGGCCTGCATGAAAAGGTGTGCAAAAGCGTAAAGGAACACAGACGGAGCATCATCGTCAACACCTACTTGAC
>HWTX-XI-IS9
GAATCTTAGCGCTTATCTGTCTTGAGATCCCAGCGGCTCCCCCCCACTTACGCATCCTTCCCCAGGAAACCTTTGAAGGACTGAAGGCAGTGAAACAGGAAGCTATGGGAACTGCAAGATTTCTCAGTGCAGTGTTGTTGCTCAGCGTCCTTTTAATGGTGACCTTTCCTGCACTTCTCTCGGCGGAGTACCATGACGGAAGAGTAGATATATGCAGTTTGCCCTCTGACTCTGGAGATTGCTTGAGGTTCTTTGAAATGTGGTACTTCGATGGCACAACTTGCACTAAGTTTGTTTATGGAGGCTACGGTGGCAACGATAATAGGTTCCCAACTGAAAAGGCCTGCATGAAAAGGTGTGCAAAAGCGTAAAGGAACACAGACGGAGCATCATCGTCATCACCTACTTGAC
>HWTX-XI-IS10
GAATCTTCGCGCTTATCTGTCTTGAGATCCCAGCGGCTCCCCCCCACTTACGCATCCTTCCCCAGGAAACCTTTGAAGGACTGAAGGCAGTGAAACAGGAAGCTATGGGAACTGCAAGATTTCTCAGTGCAGTGTTGTTGCTCAGCGTCCTTTTAATGGTGACCTTTCCTGCACTTCTCTCGGCGGAGTACCATGACGGAAGAGTAGATATATGCAGTTTGCCCTCTGACTCTGGAGATTGCTTGAGGTTCTTTGAAATGTGGTACTTCGATGGCACAACTTGCACTAAGTTTGTTTATGGAGGCTACGGTGGCAACGATAATAGGTTCCCAACTGAAAAGGCCTGCATGAAAAGGTGTGCAAAAGCGTAAAGGAACACAGACGGAGCATCATCGTCAACACCTACTTGAC
>HWTX-XI-IS11
GAATCTTAGCGCTTGTCTGTCTTGAGATCCCAGCGGCTCCCCCCCACTTACGCATCCTTCCCCAGGAAACCTTTGAAGGACTGAAGGCAGTGAAACAGGAAGCTATGGGAACTGCAAGATTTCTCAGTGCAGTGTTGTTGCTCAGCGTCCTTTTAATGGTGACCTTTCCTGCACTTCTCTCGGCGGAGTACCATGACGGAAGAGTAGATATATGCAGTTTGCCCTCTGACTCTGGAGATTGCTTGAGGTTCTTTGAAATGTGGTACTTCGATGGCACAACTTGCACTAAGTTTGTTTATGGAGGCTACGGTGGCAACGATAATAGGTTCCCAACTGAAAAGGCCTGCATGAAAAGGTGTGCAAAAGCGTAACGGAACACAGACGGAGCATCATCGTCATCACCTACTTGAC
>HWTX-XI-IS13
GAATCTTCGCGCTTGTCTGTCTTGAGATCCCAGCGGCTCCCCCCCACTTACGCATCCTTCCCCAGGAAACCTTTGAAGGACTGAAGGCAGTGAAACAGGAAGCTATGGGAACTGCAAGATTTCTCAGTGCAGTGTTGTTGCTCAGCGTCCTTTTAATGGTGACCTTTCCTGCACTTCTCTCGGCGGAGTACCATGACGGAAGAGTAGATATATGCAGTTTGCCCTCTGACTCTGGAGATTGCTTGAGGTTCTTTGAAATGTGGTACTTCGATGGCACAACTTGCACTAAGTTTGTTTATGGAGGCTACGGTGGCAACGGTAATAGGTTCCCAACTGAAAAGGCCTGCATGAAAAGGTGTGTAAAAGCGTAAAGGAACACAGACGGAGCATCATCGTCAACACCTACTTGAC
>HWTX-XI-IS17
GAATCTTCGCGCTTATCTGTCTTGAGATCCCAGCGGCTCCCCCCCCACTTACGCATCCTTCCCCAGGAAACCTTTGAAGAACTGAAGGCAGTGAAACAGGAAGCTATGGGAACTGCAAGATTTCTCAGTGCAGTGTTGTTGCTCAGCGTCCTTTTAATGGTGACCTTTCCTGCACTTCTCTCGGCGGAGTACCATGACGGAAGAGTAGATATATGCAGTTTGCCCTCTGACTCTGGAGATTGCTTGAGGTTCTTTGAAATGTGGTACTTCGATGGCACAACTTGCACTAAGTTTGTTTATGGAGGCTACGGTGGCAACGATAATAGGTTCCCAACTGAAAAGGCCTGCATGAAAAGGTGTGCAAAAGCGTAAAGGAACACAGACGGAGCATCATCGTCAACACCTACTTGAC
>HWTX-XI-IS18
GAATCTTAGCGCTTATCTGTCAAGAGATCCCAGCGGCTCCCCCCCACTTACGCATCCTTCCCCAGGAAACCTTTGAAGGACTGAAGGCAGTGAAACAGGAAGCTATGGGAACTGCAAGATTTCTCAGTGCGGTGTTGTTGCTCAGCGTCCTTTTAATGGTGACCTTTCCTGCACTTCTCTCGGCGGAGTACCATGACGGAAGAGTAGATATATGCAGTTTGCCCTCTGACTCTGGAGATTGCTTGAGGTTCTTTGAAATGTGGTACTTCGATGGCACAACTTGCACTAAGTTTGTTTATGGAGGCTACGGTGGCAACGATAATAGGTTCCCAACTGAAAAGGCCTGCATGAAAAGGTGTGCAAAAGCGTAAAGGAACACAGACGAAGCATCATCGTCATCACCTACTTGAC
>HWTX-XI-IS22
GAATCTTAGCGCTTATCTGTCTTGAGATCCCAGCGGCTCCCCCCCACTTACGCATCCTTCCCCAGGAACCCTTTGAAGGACTGAAGGCAGTGAAACAGGAAGCTATGGGAACTGCAAGATTTCTCAGTGCAGTGTTGTTGCTCAGCGTCCCTTTAATGGTGACCTTTCCTGCACTTCTCTCGGCGGAGTACCATGACGGAAGAGTAGATATATGCAGTTTGCCCTCTGACTCTGGAGATTGCTTGAGGTTCTTTGAAATGTGGTACTTCGATGGCACAACTTGCACTAAGTTTGTTTATGGAGGCTACGGTGGCAACGATAATAGGTTCCCAACTGAAAAGGCCTGCATGAAAAGGTGTGCAAAAGCGTAAAGGAACACAGACGGAGCATCATCGTCATCACCTACTTGACA
>HWTX-XI-IS24
GAATCTTAGCGCTTATCTGTCTTGAGATCCCAGCGGCTCCCCCCCACTTACGCATCCTTCCCCAGGAAACCTTTGAAGGACTGAAGGCAGTGAAACAGGAAGCTATGGGAACTGCAAGATTTCTCAGTGCAGTGTTGTTGCTCAGCGTCCTTTTAATGGTGACCTTTCCTGCACTTCTCTCGGCGGAGTACCATGACGGAAGAGTAGATATATGCAGTTTGCCCTCTGACTCTGGAGATCGCTTGAGGTTCTTTGAAATGTGGTACTTCGATGGCACAACGTGCACTAAGTTTGTTTATGGAGGCTACGGTGGCAACGATAATAGGTTCCCAACTGAAAAGGCCTGCATGAAAAGGTGTGCAAAAGCGTAAAGGAACACAGACGGAGCATTATCGTCATCACCTACTTGAC
>HWTX-XI-IS26
GAATCTTCGCGCTTATCTGTCTTGAGATCCCAGCGGCTCCCCCCCACTTACGCATCCTTCCCCAGGAAACCTTTGAAGGACTGAAGGCAGTGAAACAGGAAGCTATGGGAACTGCAAGATTTCTCAGTGCAGTGTTGTTGCTCAGCGTCCTTTTAATGGTGACCTTTCCTGCACTTCTCTCGGCGGAGTACCATGACGGAAGAGTAGATATATGCAGTTTGCCCTCTGACTCTGGAGATTGCTTGAGGTTCTTTGAAATGTGGTACTTCGATGGCACAACTTGCACTAAGTTTGTTTATGGAGGCTACGGTGGCAACGATAATAGGTTCCCAACTGAAAAGGCCTGCATGAAAAGGTGTGCAAAAGCGTAAAGGAACACAGACGGAGCATCATCGTCATCACCTACTTGAC
>HWTX-XI-IS33
GAATCTTTGCGCTTATCTGTCTTGAGATCCCAGCGGCTCCCCCCCACTTACGCATCCTTCCCCAGGAAACCTTTGAAGAACTGAAGGCAGTGAAACAGGAAGCTATGGGAACTGCAAGATTTCTCAGTGCAGTGTTGTTGCTCAGCGTCCTTTTAATGGTGACCTTTCCTGCACTTCTCTCGGCGGAGTACCATGACGGAAGAGTAGATATATGCAGTTTGCCCTCTGACTCTGGAGATTGCTTGAGGTTCTTTGAAATGTGGTACTTCGATGGCACAACTTGCACTAAGTTTGTTTATGGAGGCTACGGTGGCAACGATAATAGGTTCCCAACTGAAAAGGCCTGCATGAAAAGGTGTGCAAAAGCGTAAAGGAACACAGACGGAGCATCATCGTCATCACCTACTTGAC
>HWTX-XI-IS34
GAATCTTAGCGCTTATCTGTCTTGAGATCCCAGCAACTCCCCCCCACTTACGCATCCTTCCCCAGGAAACCTTTGAAGGACTGAAGGCAGTGAAACAGGAAGCTATGGGAACTGCAAGATTTCTCAGTGCAGTGTTGTTGCTCAGCGTCCTTTTAATGGTGACCTTTCCTGCACTTCTCTCGGCGGAGTACCATGACGGAAGAGTAGATATATGCAGTTTGCCCTCTGACTCTGGAGATTGCTTGAGGTTCTTTGAAATGTGGTACTTCGATGGCACAACTTGCACTAAGTTTGTTTATGGAGGCTACGGTGGCAACGATAATAGGTTCCCAACTGAAAAGGCCTGCATGAAAAGGTGTGCAAAAGCGTAAAGGAACACAGACGGAGCATCATCGTCATCACCTACTTGAC
>HWTX-XI-IS36
GAATCTTAGCGCTTGTCTGTCTTGAGATCCCAGCGGCTCCCCCCCACTTACGCATCCTTCCCCAGGAAACCTTTGAAGGACTGAAGGCAGTGAAACGGGAGGCTATGGGAACTGCAAGTTTTCTCAGTGCAGTGTTGTTGCTCAGCGTCCTTTTAATGGTGACCTTTCCTGCACTTCTCTCGGCGGAGTACCATGACGGAAGAGTAGATATATGCAGTTTGCCCTCTGACTCTGGAGATTGCTTGAGGTTCTTTGAAATGTGGTACTTCGATGGCACAACTTGCACTAAGTTTGTTTATGGAGGCTACGGTGGCAACGATAATAGGTTCCCAACTGAAAAGGCCTGCATGAAAAGGTGTGCAAAAGCGTAAAGGAACACAGACGGAGCATCATCGTCATCACCTACTTGAC
>HWTX-XI-IS45
GAATCTTCGCGCTTGTCTGTCTTGAGATCCCAGCGGCTCCCCCCCACTTACGCATCCTTCCCCAGGAAACCTTTGAAGGACTGAAGGCAGTGAAACAGGAAGCTATGGGAACTGCAAGATTTCTCAGTGCAGTGTTGTTGCTCAGCGTCCTTTTAATGGTGACCTTTCCTGCACTTCTCTCGGCGGAGTACCATGACGGAAGAGTAGATATATGCAGTTTGCCCTCTGACTCTGGAGATTGCTTGAGGCTCTTTGAAATGTGGTACTTCGATGGCACAACTTGCACTAAGTTTGTTTATGGAGGCTACGGTGGCAACGATAATAGGTTCCCAACTGAAAAGGCCTGCATGAAAAGGTGTGCAAAAGTGTAAAGGAACACAGACGGAGCATCATCGTCATCACCTACTTGAC
>HWTX-XI-IS42
AATCTTAGCGCTTATCTGTCTTGAGATCCCAGCGGCTCCCCCCCACTTACGCATCCTTCCCCAGGAAACCTTTGAAGGACTGAAGGCAGTGAAACAGGAAGCTATGGGAACTGCAAGATTTCTCAGTGCAGTGTTGCTGCTCAGCGTCCTTTTAATGGTGACCTTTCCTGCACTTCTCTCGGCGGAGTACCATGACGGAAGAGTAGATATATGCAGTTTGCCCTCTGACTCTGGAGATTGCTTGAGGTTCTTTGAAATGTGGTACTTCGATGGCACAACTTGCACTAAGTTTGTTTATGGAGGCTACGGTGGCAACGATAATAGGTTCCCAACTGAAAAGGCCTGCATGAAAAGGTGTGCAAAAGCGTAAAGGAACACAGACGGAGCATCATCGTCATCACCTACTTGAC
>HWTX-XI-IS40
GAATCTTCGCGCTTATCTGTCCTGAGATACTAGCGGCGGCCCGACTTACGCATCCTTCCCCAGGAAACCTTTGAAGGACTGAAGGCAGTGAAACAGCAAGCTATGGGAATAGCAAGAATTCTCAGTGCAGTGTTGTTCCTCAGCGTTCTTTTCGTGGTGACATTTCCTACCCTTCTCTCAGCGGATCACCATGACGGAAGAATAGATACATGCCGTTTGCCCTCTGACCGTGGGAGATGCAAGGCATCCTTTGAACGTTGGTACTTCAATGGCACAACTTGCACTAAGTTTGTTTATGGAGGCTACGGTGGCAACGATAATAGGTTCCCAACTGAAAAGGCCTGCATGAAAAGGTGTGCAAAAGCGTAAAGGAACACAGACGGAGCATCATCGTCATCACCTACTTGACA
>HWTX-XI-IS14
GAATCTTCGCGCTTATCTGTCTTGAGATCCCAGCGGCCCCCCCCCACTTACGCATCCTTCCCCAGGAAACCTTTGAAGATATATGCAGTTTGCCCTCTGACTCTGGAGATTGCTTGAGGTTCTTTGAAATGTGGTACTTCGATGGCACAACTTGCACTAAGTTTGTTTATGGAGGCTACGGTGGCAACGATAATAGGTTCCCAACTGAAAAGGCCTGCATGAAAAGGTGTGCAAAAGCGTAAAGGACTGAAGGCAGTGAAACAGGAAGCTATGGGAACTGCAAGATTTCTCAGTGCAGTGTTGTTGCTCAGCGTCCTTTTAATGGTGACCTTTCCTGCACTTCTCTCGGCGGAGTACCATGACGGAAGAGTAGATATATGCAGTTTGCCCTCTGACTCTGGAGGTTGCTTGAGGTTCTTTGAAATGTGGTACTTCGATGGCACAACTTGCACTAAGTTTGTTTATGGAGGCTACGGTGGCAACGATAATAGGTTCCCAACTGAAAAGGCCTGCATGAAAAGGTGTGCAAAAGCGTAAAGGAACACAGACGGAGCATCATCGTCAACACCTACTTGAC
>HWTX-XI-IS47
GAATCTTCGCGCTTGTCTGTCTTGAGATCCCAGCGGCTCCCCCCCACTTACGCATCCTTCCCCAGGAAACCTTTGAAGATATATGCAGTTTGCCCTCTGACTCTGGAGATTGCTTGAGGTTCTTTGAAATGTGGTACTTCGATGGCACAACTTGCACTAAGTTTGTTTATGGAGGCTACGGTGGCAACGATAATAGGTTCCCAACTGAAAAGGCCTGCATGAAAAGGTGTGCAAAAGCGTAAAGGAACACAGACGGAGCATCATCGTCATCACCTACTTGAC
>HWTX-XI-IS20
GAATCTTCGCGCTTGTCTGTCTTGAGATCCCAGCGGCTCCCCCCCACTTACGCATCCTTCCCCAGGAAACCTTTGAAGAACTGAAGGCAGTGAAACAGGAAGCTATGGGAACTGCAAGATTTCTCAGTGCAGTGTTGTTGCTCAGCGTCCTTTTAATGGTGACCTTTCCTGCACTTCTCTCGGCGGAGTACCATGACGGAAGAGTAGATATATGCAGTTTGCCCTCTGACTCTGGAGATTGCTTGAGGTTCTTTGAAATGTGTACTTCGATGGCACAACTTGCACTAAGTTTGTTTATGGAGGCTACGGTGGCAACGATAATAGGTTCCCAACTGAAAAGGCCTGCATGAAAAGGTGTGCAAAAGCGTAAAGGAACACAGACGGAGCATCATCGTCATCACCTACTTGAC
>HWTX-XI-IS21
GAATCTTCGCGCTTGTCTGTCTTGAGATCCCAGCGGCTCCCCCCCACTTACGCATCCTTCCCCAGGAAACCTTTGAAGGACTGAAGGCAGTGAAACAGGAAGCTATGGGAACTGCAAGATTTCTCAGTGCAGTGTTGTTGCTCAGCGTCCTTTTAATGGTGACCTTTCCTGCACTTCTCTCGGCGGAGTACCATGACGGAAGAGTAGGAACACAGACGGAGCATCATCGTCAACACCTACTTGAC
>HWTX-XI-IS28
GAATCTTAGCGCTTATCTGTCTTGAGATCCCAGCGGCTCCCCCCCACTTACGCATCCTTCCCCAGGAAACCTTTGAAGGACTGAAGGCAGTGAAACAGGAAGCTATGGGAACTGCAAGATTTCTCAGTGCAGTGTTGTTGCTCAGCGTCCTTTTAATGGTGACCTTTCCTGCACTTCTCTCGGCGGAGTACCATGACGGAAGAGTAGGAACACAGACGGAGCATCATCGTCATCACCTACTTGAC
>HWTX-XI-IS38
GTCAAGTAGGTGATGACGATGATGCTCCGTCTGTGTTCCTTTACGCTTTTGCACACCTTTTCATGCAGGCCTTTTCAGTTGGGAACCTATTATCGTTGCCACCGTAGCCTCCATAAACAAACTTAGTGCAAGTTGTGCCATCGAAGTACCACATTTCAAAGAGCCTCAAGCAATCTCCAGAGTCAGAGGGCAAACTGCATATATCTTCAAAGGTTTCCTGGGGAAGGATGCGTAAGTGGGGGGGAGCCGCTGGGATCTCAAGACAGATAAGCGCTAAGATTC
>HWTX-XI-IS25
GTCAAGTAGGTGATGACGATGATGCTCCGTCTGTGTTCCTTTACGCTTTTGCACACCTTTTCATGCAGGCCTTTTCAGTTGGGAACCTATTATCGTTGCCACCGTAGCCTCCATAAACAAACTTAGTGCAAGTTGTGCCATCGAAGTACCACATTTCAAAGAACCTCAAGCAATCTCCAGAGTCAGAGGGCAAACTGCATATATCTTCAAAGGTTTCCTGGGGAAGGATGCGTAAGTGGGGGGGAGCCGCTGGGATCTCAAGACAGATAAGCGCGAAGATTC
>HWTX-XI-IS43
GTCAAGTAGGTGATGACGATGATGCTCCGTCTGTGTTCCTTTACGCTTTTGCACACCTTTTCATGCAGGCCTTTTCAGTTGGGAACCTATTATCGTTGCCACCGTAGCCTCCATAAACAAACTTAGTGCAAGTTGTGCCATCGAAGTACCACATTTCGAAGAACCTCAAGCAATCTCCAGAGTCGGAGGGCAAACTGCATATATCTTCAAAGGTTTCCTGGGGAAGGATGCGTAAGTGGGGGGGAGCCGCTGGGATCTCAAGACAGACAAGCGCTAAGATTC
>HNTX-45
ATGGGAACTGCAAGATTTCTCAGGGCAGTGTTGTTGCTCAGCGTCCTTTTGATGGTGACATTTCCTGCACTTCTCTCGGCGGAGCACCATGACGGAAGAGTAGATATATGCCGTTTGCCCTCTGACTCTGGGGATTGCTTGAGGTTCTTTGAAATGTGGTGCTTCGATGGCACAACTTGCACTAAGTTTGTTTATGGAGGCTACGGTGGCAACGATAATAGGTTCCCAACTGAAAAGGCCTGCATGAAAAGGTGTGCAAAAGCGTAACGGAACACAGACGGAGCATCATCGTCATCACCTACTTGACAATC
>HNTX-26
ATGGGAATAGCAAGAATTCTCAGTGCAGTGTTGTTCCTCAGCGTTCTTTTCGTGGTGACATTTCCTACCCTTCTCTCAGCGGATCACCATGACGGAAGAATAGATACATGCCGTTTGCCCTCTGACCGTGGGAGATGCAAGGCATCCTTTGAACGTTGGTACTTCAATGGCACAACTTGCACTAAGTTTGTTTATGGAGGCTACGGTGGCAACGATAATAGGTTCCCAACTGAAAAGGCCTGCATGAAAAGGTGTGCAAAAGCGTAAAGGAACACAGACGGAGCATCATCGTCATCACCTACTTGACAATC
