# Supplementary material for: Discovery of a Distinct Superfamily of Kunitz-Type Toxin (KTT) from Tarantulas
Source: PLoS One. 2008 Oct 15;3(10):e3414. doi: 10.1371/journal.pone.0003414 (PMC2561067; doi:10.1371/journal.pone.0003414)
Supplement: Text S2 — The txt file contains aligned 56 mature peptide sequence, which were used to construct phylogenetic tree in Figure 3a of main text with FASTA format. It can be downloaded as separated file named as aligned_mature.fas. (0.00 MB TXT) [file pone.0003414.s014.txt]

>XP-873093|B
--RPAFCLQPPYTGPCRAMFTRYFYNAVSGLCQTFTYGGCRRKPNNFRSEKECISTCGG-----
>Q29428|Os
--KPALCLEPKVTGDCNATMTRYFYNTQTGLCEQFVYTGCEGNGNNFENLEDCMKTCSQ-----
>NP-001001554|B
--RPDFCLEPPYTGPCKARIIRYFYNAKAGLCQTFVYGGCRAKRNNFKSAEDCMRTCGG-----
>P04815|B
--RPDFCLEPPYTGPCKAKMIRYFYNAKAGFCETFVYGGCKAKSNNFRSAEDCMRTCGG-----
>XP-614808|B
--RPAFCLEHKFSGPCITPEIRYFYNAKTGHCEHFIYGGCNGKKNNFLTEEDCIKTCGQ-----
>Q29100|PG
--PPGFCREPPYTGPCSAHFVRYFYNATTGLCQSFVYGGCRGKQNNFMDEKECLHTCDT-----
>Q29143|Tv
--VPSLCLLPSGRGNCDSQILRYFYNATSHTCEVFLYSGCNGNGNNFDSLECCLKTCRL-----
>AAF51075|Dm
--VPEDCHQPKETGRCFALFYRYAYNVDTQSCEEFVYGGCAGNKNNFESKEQCEQACLV-----
>NP-065131|Hu
--KQDVCEMPKETGPCLAYFLHWWYDKKDNTCSMFVYGGCQGNNNNFQSKANCLNTCKN-----
>Q8T3S7|Av
--GKDRCLLPKVTGPCKASLTRYYYDKDTKACVEFIYGGCRGNRNNFKRKDECEKACTD-----
>Q589G4|As
----SFCLLPIVPGPCTQYVIRYAFQPSISACRRFTFGGCEGNDNNFMTRRDCEHYCEE-----
>NP-001037044|Bo
---NPDCLLPIKTGPCKGSFPRYAYDSSEDKCVEFIYGGCQANANNFETIEECEAACL*-----
>Q8MTR6|Hi
--DKADCSLPKEVGPCRKSDLSYYYDTESKACQEFFYGGCHGNNNRFSSKEQCEQSCM*-----
>Q8WPI2|Bm
--FKTGCEPAADSGSCAGQLERWFYNVQSGECETFVYGGCGGNDNNYESEEECELVCKN-----
>P00981|Dp
--AAKYCKLPLRIGPCKRKIPSFYYKWKAKQCLPFDYSGCGGNANRFKTIEECRRTCVG-----
>Q75S50|Bc
--RHPDCDKPPDTRICQTVVRAFYYKPSEKRCVQFRYGGCKGNGNHFKSDHLCRCECLE-----
>Q7T2Q6|Bf
--RHPDCDKPPNKKRCTGHIPAFYYNPQRKTCERFSYGGCKGNGNHFKTPQLCMCHCHE-----
>Q8AY46|Bc
--RHRDCDKPPDKGNCGSVRRAFYYDTRLKTCKAFPYRGCNGNGNHFKTETLCRCECLV-----
>Q6ITB1|Pp
--RPDFCELPDDRGPCRGIFHAFYYNPDQRQCLEFIYGGCYGNANNFKTIDECERTCAA-----
>Q6ITB2|ST
--HPEFCELPADSGPCRGILHAFYYHPVHRTCLEFIYGGCYGNANNFKTIDECEPPCAA-----
>Q2ES49|Dr
--RPKFCFLRPDFGRYGHPRPRFYYNPATNQCQGFLAQRSRENTNNFDTRDKCRQTCGR-----
>Q5ZPJ7|Na
--RPRFCELAPSAGSCFAFVPSYYYNQYSNTCHSFTYSGCGGNANRFRTIDECNRTCVG-----
>Q2ES48|Dr
--RPKFCYLPADPGECMAYIRSFHYDSESKKCKEFIYGGCHGNANNFPTRDKCRQTCRG-----
>Q6ITB5|Om
--RPDLCELPADTGPCRVGFPSFYYNPDEKKCLEFIYGGCEGNANNFITKEECESTCAA-----
>Q6ITB0|Tc
--RPDFCELPDDRGPCRGIFHAFYYNPDQRQCLEFIYGGCYGNANNFKTIDECERTCAA-----
>Q6ITC0|Pa
--RPKFCELPPDSGSCKGSFQAFYYHPVHRTCLEFIYGGCEGNDNNFKTIDECKRTCAA-----
>Q90WA1|Pt
--HPKFCELPADTGSCKGNVPRFYYNADHHQCLKFIYGGCGGNANNFKTIEECKSTCAA-----
>Q90W98|Bc
--RPPFCNLLPEPGRCNAIVRAFYYNSRLRKCLEFPYGGCGGNANNFKTIDECQRTCAG-----
>Q8AY41|Bc
--RPPFCNLLPEPGRCNAIVRAFYYNSRLRKCLEFPYGGCGGNANNFKTIDECQRTCAG-----
>P00987B1|Bm
--RHRDCDKPPDKGNCGPVRRAFYYDTRLKTCKAFQYRGCNGNGNHFKTETLCRCECLV-----
>P00989B2|Bm
--RHPDCDKPPDTKICQTVVRAFYYKPSAKRCVQFRYGGCNGNGNHFKSDHLCRCECLE-----
>AAR24526|Bg
--RPEFCNLPADTGPCKAYEPRFYYDSVSKECQKFTYGGCKGNSNNFESMDECRKTCVA-----
>HNTX-03141017
--FEDTCRLPSDRGRCKASFERWYFNGRT--CAKFIYGGCGGNGNKFPTQEACMKRCGK-----
>HWTX-XI
--RIDTCRLPSDRGRCKASFERWYFNGRT--CAKFIYGGCGGNGNKFPTQEACMKRCAK-----
>HWTX-XI-IS5
--RIDTCRLPSDRGRCKASFERWYFNGRT--CAKFIYGGCGGNGNKFPTQEACMKRCAK-----
>HWTX-XI-IS27
--RIDTCRLPSDRGRCKASFECWYFNGRT--CAKFIYGGCGGNGNKFPTQEACMKRCAK-----
>HWTX-XI-IS40
--RIDTCRLPSDRGRCKASFERWYFNGTT--CTKFVYGGYGGNDNRFPTEKACMKRCAK-----
>HNTX-853
--RVDICRLPSDSGDCLRFFEMWYFDGTT--CTKFVYGGYGGNDNRFPTEKACMKRCAK-----
>HNTX-852
--FEDICRLPSDSGDCLRFFEMWYFDGTT--CTKFVYGGYGGNDNRFPTEKACMKRCAK-----
>HNTX-0314961
--RVDICRLPSDSGECSRFFGMWYFDGTT--CTKFVYGGYGGNDNRFPTEKACMKRCAK-----
>HNTX-0314974
--RVGICRLPSDSGDCLRFFEMWYFDGTT--CTKFVYGGYGGNNNRFPTEKACMKRCAK-----
>HWTX-XI-IS24
--RVDICSLPSDSGDRLRFFEMWYFDGTT--CTKFVYGGYGGNDNRFPTEKACMKRCAK-----
>HNTX-0314979
--RVDICRLPSDSGDCLRFFEMWYFDGTA--CTKFVYGGYGGNDNRFPTEKACMKRCAK-----
>HNTX-03141007
--RVDICRLPSGSGDCLRFFEMWYFDGTT--CTKFVYGGYGGNDNRFPTEKACMKRCAK-----
>HNTX-0109076
--FEDICRLPSDSGDCLRFFEMWYFDGTT--CTKFVYGGYGGNDNRFPTEKACMKRCAK-----
>HWTX-XI-IS2
--RVDICSLPSDSGDCLRFFEMWYFDGTT--CTKFVYGGYGGNDNRFPTEKACMKRCAK-----
>HWTX-XI-IS6
--RVDICSLPSDSGDCLRFFEMWYFDGTT--CTKFVYGGYGGNDNRFPTEKACMKRCAK-----
>HWTX-XI-IS13
--RVDICSLPSDSGDCLRFFEMWYFDGTT--CTKFVYGGYGGNGNRFPTEKACMKRCVK-----
>HWTX-XI-IS22
--RVDICSLPSDSGDCLRFFEMWYFDGTT--CTKFVYGGYGGNDNRFPTEKACMKRCAK-----
>HWTX-XI-IS36
--RVDICSLPSDSGDCLRFFEMWYFDGTT--CTKFVYGGYGGNDNRFPTEKACMKRCAK-----
>HNTX-4-5
--RVDICRLPSDSGDCLRFFEMWCFDGTT--CTKFVYGGYGGNDNRFPTEKACMKRCAK-----
>Conkunitzin-s1
KDRPSLCDLPADSGSGTKAEKRIYYNSARKQCLRFDYTGQGGNENNFRRTYDCQRTCLYT----
>P10280|SA
--INGDCELPKVVGPCRARFPRYYYNSSSKRCEKFIYGGCGGNANNFHTLEECEKVCGVRSVGR
>Q9TWF8|SA
--INGDCELPKVVGRCRARFPRYYYNLSSRRCEKFIYGGCGGNANNFHTLEECEKVCGVRS---
>Q9TWG0|SA
--INKDCLLPMDVGRCRASHPRYYYNSSSKRCEKFIYGGCRGNANNFHTLEECEKVCGVR----
>Q9TWF9|SA
--INKDCLLPMDVGRCRARHPRYYYNSSSRRCEKFIYGGCRGNANNFITKKECEKVCGVR----
